# Supplementary material for: Enabling Just-in-Time Clinical Oncology Analysis With Large Language Models: Feasibility and Validation Study Using Unstructured Synthetic Data
Source: JMIR Med Inform. 2025 Dec 1;13:e78332. doi: 10.2196/78332 (PMC12670046; doi:10.2196/78332)
Supplement: Multimedia Appendix 1 [file medinform-v13-e78332-s001.xlsx]

## Sheet: NSCLC cohort
Patient_ID	Patient Name	DOB	Gender	Date of Diagnosis	Site of Metastases (at diagnosis)	Driver Mutation	PDL1 Status (TPS)	First Line Treatment	Start of 1L Treatment	Ongoing on 1L (y/n)	PFS (1=progress)	PFS (months since 1L)	OS (1=death)	OS (months since 1L)	words	Date of Letter	Type of Letter
SYN001	Miller, Robert James	1958-03-15	m	2021-07-22	Liver, Bone	EGFR Exon 19 del	>=50%	Osimertinib	2021-08-10	n	1	19	0	19	1695	2023-03-10	Discharge Summary
SYN002	Vasquez, Elena	1966-01-31	f	2022-12-01	Liver, Bone	KRAS G12V	>=50%	Pembrolizumab	2022-12-22	y	0	16	0	16	2105	2024-04-13	Discharge Summary
SYN003	Chen, David Wei	1949-07-28	m	2020-05-01	Brain, Bone	WT	>=50%	Pembrolizumab	2020-06-01	n	1	14	1	35	1120	2023-04-26	Death Note
SYN004	Jenkins, Sarah Lynn	1971-01-19	f	2023-03-01	Pleura, Liver	ALK fusion	<1%	Alectinib	2023-03-25	y	0	6	0	6	795	2023-09-15	Progress Note
SYN005	Baker, William	1955-09-05	m	2021-11-01	Bone	WT	1-49%	Carbo/Pem/Pembro	2021-12-09	n	1	12	0	12	1164	2022-12-19	Discharge Summary
SYN006	Jimenez, Maria	1960-06-12	f	2022-08-05	Liver	EGFR L858R	1-49%	Osimertinib	2022-08-29	y	0	32	0	32	567	2025-04-19	Discharge Summary
SYN007	Parker, Diana	1961-10-07	f	2022-06-18	Liver, Adrenal, Bone	WT	>=50%	Pembrolizumab	2022-07-10	y	0	33	0	33	3147	2025-04-13	Progress Note
SYN008	Rahman, Aisha	1968-02-14	f	2023-09-11	Brain	ROS1 fusion	>=50%	Entrectinib	2023-10-02	y	0	18	0	18	687	2025-04-13	Discharge Summary
SYN009	Davies, Michael John	1957-05-25	m	2022-10-01	Bone	MET Exon 14 skip	1-49%	Capmatinib	2022-10-28	n	1	9	0	9	971	2023-08-01	Consultation Note
SYN010	Chen, Sophia	1975-08-08	f	2023-01-15	Bone	BRAF V600E	<1%	Dabrafenib+Trametinib	2023-02-06	y	1	10	0	14	502	2024-04-13	Discharge Summary
SYN011	Moletti, Tobias	1959-01-19	m	2021-06-10	Lung	WT	1-49%	Carbo/Pem/Pembro	2021-07-01	n	1	17	0	21	530	2023-04-07	Discharge Summary
SYN012	Vance, Eleanor Grace	1963-07-19	f	2021-06-10	Pleura	WT	1-49%	Carbo/Pem/Pembro	2021-07-01	n	1	16	0	16	768	2022-10-29	Progress Note
SYN013	Webster, Thomas	1950-10-30	m	2022-04-07	Lung, Bone, Liver	KRAS G12D	1-49%	Carbo/Pem/Pembro	2022-05-01	n	1	8	1	35	513	2025-04-13	Death Note
SYN014	Rossi, Isabella Francesca	1969-03-12	f	2023-05-19	Brain, Lung	EGFR Exon 19 del	<1%	Osimertinib	2023-06-05	y	0	3	0	3	1317	2023-06-05	Consultation Note
SYN015	Harrison, George Franklin	1952-11-08	m	2021-03-29	Adrenal	WT	<1%	Carbo/Pem/Pembro	2021-04-20	n	1	7	1	13	782	2022-05-20	Death Note
SYN016	Garcia, Maria Elena	1965-11-02	f	2022-01-01	Lung, Adrenal	KRAS G12C	<1%	Carbo/Pem/Pembro	2022-02-01	y	0	10	0	10	705	2022-12-15	Infusion Note
SYN017	Thompson, Harold	1948-09-17	m	2020-09-01	Brain	ALK fusion	1-49%	Alectinib	2020-10-05	n	1	28	0	54	2296	2025-04-13	Progress Note
SYN018	Miller, Jessica	1970-04-04	f	2023-07-20	Bone, Pleura	WT	1-49%	Carbo/Pem/Pembro	2023-08-11	y	0	8	0	8	2152	2024-04-13	Progress Note
SYN019	Wilson, Oliver	1954-12-22	m	2021-01-01	Lung	RET fusion	<1%	Selpercatinib	2021-01-28	n	1	16	0	51	2395	2025-04-20	Discharge Summary
SYN020	Donovan, Robert	1953-04-21	m	2019-12-03	Adrenal, Bone	WT	<1%	Carbo/Paclitaxel	2019-12-28	n	1	6	1	13	465	2021-01-20	Death Note
SYN021	Abernathy, Thomas Frederick	1959-02-11	m	2020-11-25	Bone	EGFR L858R	>=50%	Osimertinib	2020-12-16	n	1	24	1	25	459	2023-01-15	Death Note
SYN022	Rodriguez, Maria Isabel	1969-08-21	f	2022-03-01	Brain, Lung	KRAS G12V	<1%	Carbo/Pem/Pembro	2022-03-30	n	1	9	1	19	656	2023-10-21	Death Note
SYN023	Finch, Harold Edgar	1951-06-27	m	2021-08-19	Adrenal	WT	<1%	Carbo/Pem/Pembro	2021-09-10	n	1	9	1	20	724	2023-05-16	Death Note
SYN024	Cruz, Josephine	1973-12-13	f	2022-11-14	Bone, Pleura	NTRK fusion	1-49%	Larotrectinib	2022-12-05	y	0	8	0	8	465	2023-08-18	Progress Note
SYN025	Jones, Samuel David	1956-03-09	m	2020-07-01	Liver	WT	1-49%	Carbo/Pem/Pembro	2020-07-24	n	1	11	0	13	784	2021-08-21	Consultation Note
SYN026	Johnson, Sarah	1964-01-24	f	2021-04-01	Bone, Brain	ALK fusion	<1%	Alectinib	2021-05-01	y	0	48	0	48	874	2025-04-22	Discharge Summary
SYN027	Miller, Patricia Ann	1955-04-01	f	2020-10-01	Lung, Adrenal	WT	1-49%	Carbo/Pem/Pembro	2020-10-01	n	1	10	1	29	575	2023-02-28	Death Note
SYN028	Parker, Emily	1972-05-06	f	2023-06-07	Adrenal	EGFR Exon 19 del	1-49%	Osimertinib	2023-06-29	y	0	21	0	21	1560	2025-04-08	Discharge Summary
SYN029	Miller, William	1953-08-29	m	2022-02-01	Bone, Lymph nodes	KRAS G12D	<1%	Carbo/Pem/Pembro	2022-03-11	n	1	10	0	37	1838	2025-04-10	Discharge Summary
SYN030	Davis, Katherine	1960-12-15	f	2021-09-28	Liver	WT	>=50%	Pembrolizumab	2021-10-20	y	0	42	0	42	1912	2025-04-07	Discharge Summary
SYN031	Davis, Robert Charles	1962-09-18	m	2022-05-01	Brain, Bone	EGFR L858R	<1%	Osimertinib	2022-06-02	n	1	15	0	15	688	2023-09-05	Progress Note
SYN032	Thompson, Ronald	1947-11-11	m	2019-08-22	Lung, Liver	WT	>=50%	Pembrolizumab	2019-09-13	n	1	18	1	67	1205	2025-04-08	Discharge Summary
SYN033	Chen, Li	1970-11-27	m	2023-08-15	Pleura	KRAS G12C	>=50%	Pembrolizumab	2023-09-06	y	0	1	0	1	393	2023-09-27	Infusion Note
SYN034	Rigby, Eleanor	1949-01-05	f	2021-02-01	Bone	ALK fusion	>=50%	Alectinib	2021-02-25	y	0	30	0	30	213	2023-08-22	Case Summary
SYN035	Porter, William Franklin	1958-07-13	m	2022-07-21	Lung, Liver	WT	<1%	Carbo/Pem/Pembro	2022-08-12	n	1	11	0	11	619	2023-07-24	Consultation Note
SYN036	Robards, Clara Eugenie	1966-03-20	f	2023-04-10	Adrenal	ROS1 fusion	<1%	Entrectinib	2023-05-02	y	0	23	0	23	307	2025-03-31	Progress Note
SYN037	Whitmore, Marcus Alan	1950-10-02	m	2020-01-17	Bone, Brain	WT	1-49%	Carbo/Pem/Pembro	2020-02-07	n	1	8	1	19	230	2021-09-18	Death Note
SYN038	Kessler, Fiona M.	1974-06-08	f	2022-09-22	Lung	EGFR Exon 19 del	1-49%	Osimertinib	2022-10-14	y	0	28	0	28	192	2025-02-15	Progress Note
SYN039	Anderson, Barbara Louise	1966-09-09	f	2023-04-18	Lung	ALK fusion	<1%	Alectinib	2023-05-10	y	0	4	0	4	1001	2023-09-12	Progress Note
SYN040	Mancini, Theresa Yvonne	1963-09-09	f	2023-10-14	Adrenal, Bone	WT	>=50%	Pembrolizumab	2023-11-03	y	0	6	0	6	172	2024-04-28	Progress Note
SYN041	Hoffman, Richard Alan	1957-12-04	m	2021-12-01	Pleura	MET Exon 14 skip	1-49%	Tepotinib	2022-01-11	n	1	12	0	12	694	2023-01-25	Progress Note
SYN042	Sullivan, Brenda Marie	1967-09-03	f	2023-02-08	Brain, Lung	KRAS G12C	1-49%	Carbo/Pem/Pembro	2023-03-02	y	0	6	0	6	596	2023-08-21	Progress Note
SYN043	White, Walter Hartwell	1948-05-15	m	2019-11-06	Lung, Liver, Bone	WT	>=50%	Pembrolizumab	2019-11-28	n	1	16	1	35	636	2022-11-10	Death Note
SYN044	Meyer, Susan Elizabeth	1971-10-10	f	2023-01-25	Bone	EGFR L858R	>=50%	Osimertinib	2023-02-16	y	0	6	0	6	310	2023-08-23	Progress Note
SYN045	Morrison, James Douglas	1952-07-07	m	2020-08-01	Adrenal	ALK fusion	<1%	Alectinib	2020-09-04	y	0	36	0	36	612	2023-08-30	Progress Note
SYN046	Henderson, Patricia	1965-01-12	f	2021-10-19	Liver, Pleura	WT	<1%	Carbo/Pem/Pembro	2021-11-09	n	1	13	0	41	1904	2025-04-13	Discharge Summary
SYN047	Anderson, Thomas	1959-06-29	m	2022-06-01	Bone, Pleura	RET fusion	1-49%	Pralsetinib	2022-06-23	y	0	34	0	34	1819	2025-04-14	Discharge Summary
SYN048	Martinez, Jennifer	1968-11-16	f	2023-09-29	Lung	KRAS G12D	1-49%	Carbo/Pem/Pembro	2023-10-21	n	0	6	0	6	2089	2024-04-09	Discharge Summary
SYN049	Bellweather, Sandra Dee	1961-08-06	f	2021-07-15	Adrenal	KRAS G12C	>=50%	Pembrolizumab	2021-08-06	n	1	11	1	15	765	2022-10-11	Death Note
SYN050	Parker, Olivia	1976-09-25	f	2022-08-08	Bone	EGFR Exon 19 del	<1%	Osimertinib	2022-08-30	y	0	31	0	31	2351	2025-04-05	Discharge Summary
SYN051	Coleman, Arthur James	1947-12-19	m	2020-04-02	Liver, Lung	WT	<1%	Carbo/Paclitaxel	2020-04-24	n	1	5	1	12	284	2021-04-15	Death Note
SYN052	Wilson, James	1953-03-03	m	2021-01-14	Brain, Adrenal	WT	>=50%	Pembrolizumab	2021-02-05	n	1	20	0	50	2043	2025-04-06	Discharge Summary
SYN053	Foster, Michael David	1956-05-31	m	2022-11-01	Bone, Pleura	ALK fusion	1-49%	Alectinib	2022-12-20	y	0	0	0	0	744	2022-12-20	Consultation Note
SYN054	Aniston, Linda	1969-10-23	f	2023-03-17	Brain	WT	1-49%	Carbo/Pem/Pembro	2023-04-07	y	0	5	0	5	383	2023-08-25	Infusion Note
SYN055	Plant, Robert Anthony	1951-02-07	m	2020-12-01	Bone	NTRK fusion	<1%	Entrectinib	2021-01-04	n	1	18	0	19	868	2022-08-07	Consultation Note
SYN056	Lavoie, Evelyn Mariette	1964-07-02	f	2022-01-21	Liver	WT	>=50%	Pembrolizumab	2022-02-11	y	0	17	0	17	195	2023-07-25	Progress Note
SYN057	Perez, Lionel David	1958-01-16	m	2021-09-06	Lung, Adrenal	EGFR L858R	1-49%	Osimertinib	2021-09-28	y	0	42	0	42	159	2025-04-04	Progress Note
SYN058	Carter, Deborah Lynn	1962-06-07	f	2023-01-04	Adrenal	MET Exon 14 skip	<1%	Capmatinib	2023-01-27	y	0	7	0	7	638	2023-08-28	Progress Note
SYN059	Halvorsen, Gerald Francis	1950-04-26	m	2019-10-18	Brain	WT	<1%	Carbo/Pem/Pembro	2019-11-08	n	1	7	1	15	119	2021-02-14	Death Note
SYN060	Channing, Margaret Isolde	1967-01-13	f	2022-04-14	Pleura	BRAF V600E	>=50%	Dabrafenib+Trametinib	2022-05-06	y	0	7	0	7	144	2022-12-13	Progress Note
SYN061	Finchley, Gerald Thomas	1954-09-22	m	2021-11-01	Liver, Bone	WT	1-49%	Carbo/Pem/Pembro	2021-12-01	n	1	14	1	29	1121	2024-04-10	Consultation Note
SYN062	Dominguez, Veronica Elise	1972-08-10	f	2023-07-03	Bone, Liver	KRAS G12V	<1%	Carbo/Pem/Pembro	2023-07-26	y	0	3	0	3	145	2023-10-28	Progress Note
SYN063	King, Richard	1955-12-30	m	2020-06-01	Brain, Lung	ALK fusion	1-49%	Alectinib	2020-07-17	y	0	37	0	37	223	2023-08-29	Case Summary
SYN064	Crane, Isabel Janelle	1975-01-28	f	2023-05-24	Brain	ROS1 fusion	1-49%	Entrectinib	2023-06-15	y	0	9	0	9	163	2024-03-24	Progress Note
SYN065	Banksy, Johnathan Price	1953-11-15	m	2021-03-03	Liver	EGFR Exon 19 del	>=50%	Osimertinib	2021-03-25	y	0	28	0	28	592	2023-08-01	Progress Note
SYN066	Chambers, Elise Rowena	1968-03-06	f	2022-12-15	Adrenal, Pleura	KRAS G12D	<1%	Carbo/Pem/Pembro	2023-01-09	n	1	10	0	11	272	2023-11-28	Progress Note
SYN067	Beckett, Alfred Jerome	1949-01-08	m	2020-03-19	Bone, Lymph nodes	WT	<1%	Carbo/Pem/Pembro	2020-04-10	n	1	6	1	14	192	2021-06-15	Death Note
SYN068	Harmon, Belinda	1970-05-17	f	2022-08-26	Bone	WT	>=50%	Pembrolizumab	2022-09-16	y	0	11	0	11	300	2023-08-30	Infusion Note
SYN069	Mandel, Elias	1956-09-14	m	2021-08-02	Lung	WT	1-49%	Carbo/Pem/Pembro	2021-08-25	n	1	16	1	30	228	2024-04-03	Death Note
SYN070	Monroe, Harriet Linnea	1963-04-08	f	2022-10-27	Liver, Bone	RET fusion	>=50%	Selpercatinib	2022-11-18	y	0	27	0	27	183	2025-02-25	Discharge Summary
SYN071	Zhao, Martin Wei	1958-11-05	m	2020-11-01	Adrenal	WT	>=50%	Pembrolizumab	2020-12-03	n	1	19	0	20	912	2022-08-15	Consultation Note
SYN072	Moreau, Isabella C	1971-07-18	f	2023-03-01	Bone	EGFR L858R	<1%	Osimertinib	2023-03-10	y	0	5	0	5	153	2023-08-21	Case Summary
SYN073	Gallagher, Frank Charles	1952-02-23	m	2021-06-01	Brain, Lung	KRAS G12C	1-49%	Carbo/Pem/Pembro	2021-07-01	n	1	11	1	25	718	2023-08-03	Death Note
SYN074	Cho, Kim	1966-10-15	f	2022-05-01	Pleura	ALK fusion	<1%	Alectinib	2022-05-26	y	0	15	0	15	578	2023-08-24	Progress Note
SYN075	Bennett, Katherine	1964-03-25	f	2022-02-09	Lung, Liver	WT	>=50%	Pembrolizumab	2022-03-03	y	0	37	0	37	775	2025-04-12	Discharge Summary
SYN076	Rodriguez, Lisa	1973-12-01	f	2023-08-22	Adrenal, Bone	WT	1-49%	Carbo/Pem/Pembro	2023-09-13	y	0	7	0	7	485	2024-04-08	Discharge Summary
SYN077	Wilson, Robert	1955-08-18	m	2020-07-01	Bone	BRAF V600E	1-49%	Dabrafenib+Trametinib	2020-08-01	n	1	17	1	44	653	2024-04-07	Discharge Summary
SYN078	Kubrick, Stanley	1948-06-06	m	2019-09-09	Liver	WT	<1%	Carbo/Paclitaxel	2019-09-30	n	1	4	1	11	324	2020-09-05	Death Note
SYN079	Garza, Michael	1959-01-07	m	2021-10-05	Brain	EGFR Exon 19 del	>=50%	Osimertinib	2021-10-27	y	0	42	0	42	897	2025-04-21	Discharge Summary
SYN080	Miller, Samantha	1970-09-12	f	2023-04-28	Bone	MET Exon 14 skip	<1%	Tepotinib	2023-05-20	y	0	23	0	23	965	2025-04-10	Discharge Summary
SYN081	Finchley, Gerald T.	1951-05-20	m	2020-01-06	Adrenal, Pleura	WT	1-49%	Carbo/Pem/Pembro	2020-01-29	n	1	10	1	21	362	2021-11-30	Case Summary
SYN082	Arthur, Beatrice Carol	1965-11-26	f	2022-07-12	Liver	KRAS G12V	>=50%	Pembrolizumab	2022-08-03	n	1	13	0	13	478	2023-09-12	Clinic Note
SYN083	King, Steve	1957-04-13	m	2021-04-28	Brain, Bone	ALK fusion	1-49%	Alectinib	2021-05-20	y	0	29	0	29	743	2023-10-23	Clinic Note
SYN084	Taylor, Victoria	1966-06-19	f	2022-03-21	Liver	NTRK fusion	>=50%	Larotrectinib	2022-04-12	y	0	36	0	36	864	2025-04-07	Discharge Summary
SYN085	Banks, John	1953-09-07	m	2020-09-24	Liver	RET fusion	<1%	Selpercatinib	2020-10-16	n	1	21	0	22	601	2022-08-10	Consultation Note
SYN086	Davis, Eleanor	1961-07-30	f	2022-01-01	Bone, Adrenal	WT	>=50%	Pembrolizumab	2022-01-27	n	1	18	1	39	1490	2025-04-14	Discharge Summary
SYN087	Martinez, Richard	1958-12-23	m	2021-08-11	Pleura	EGFR L858R	<1%	Osimertinib	2021-09-02	y	0	43	0	43	1724	2025-04-15	Discharge Summary
SYN088	Lawson, Michelle	1974-05-09	f	2023-06-14	Brain, Bone	KRAS G12D	1-49%	Carbo/Pem/Pembro	2023-07-06	y	0	9	0	9	2039	2024-04-11	Discharge Summary
SYN089	Johnson, Harold	1949-10-04	m	2019-12-27	Lung	WT	<1%	Carbo/Pem/Pembro	2020-01-20	n	1	8	1	63	1600	2025-04-10	Discharge Summary
SYN090	May, Elizabeth	1972-02-02	f	2023-10-19	Lung	WT	<1%	Carbo/Pem/Pembro	2023-11-10	y	0	0	0	0	498	2023-11-10	Infusion Note
SYN091	Green, Harold Francis	1952-01-02	m	2021-11-01	Adrenal, Bone	WT	1-49%	Carbo/Pem/Pembro	2021-12-09	n	1	15	0	17	964	2023-05-05	Consultation Note
SYN092	Keith, Catherine Ann	1963-08-16	f	2023-03-03	Lung	ALK fusion	1-49%	Alectinib	2023-03-30	y	0	5	0	5	118	2023-09-06	Clinic Note
SYN093	Downey, Frank	1956-04-01	m	2020-05-01	Brain	WT	>=50%	Pembrolizumab	2020-06-03	n	1	26	0	26	613	2022-08-10	Clinic Note
SYN094	Wells, Simone	1975-05-28	f	2022-11-02	Brain, Bone	BRAF V600E	<1%	Dabrafenib+Trametinib	2022-11-24	y	0	13	0	13	350	2023-12-20	Clinic Note
SYN095	Paul, Raymond	1954-10-29	m	2021-01-26	Bone	KRAS G12C	<1%	Carbo/Pem/Pembro	2021-02-17	n	1	12	0	20	484	2022-10-18	Tumor Board Summary
SYN096	Hayes, Elizabeth	1967-07-05	f	2023-07-17	Adrenal	ROS1 fusion	>=50%	Entrectinib	2023-08-08	y	0	20	0	20	293	2025-04-15	Clinic Note
SYN097	Graham, Peter	1950-12-12	m	2020-02-11	Liver, Lung	WT	1-49%	Carbo/Pem/Pembro	2020-03-04	n	1	9	1	33	337	2022-12-06	Death Note
SYN098	Cruz, Sofia	1971-02-11	f	2022-09-01	Pleura, Liver	EGFR Exon 19 del	<1%	Osimertinib	2022-09-29	y	0	11	0	11	351	2023-08-25	Clinic Note
SYN099	Fletcher, Terence	1959-09-03	m	2021-06-07	Lung	WT	>=50%	Pembrolizumab	2021-06-29	y	0	24	0	24	339	2023-06-25	Clinic Note
SYN100	Steffen, Victoria	1964-11-18	f	2023-01-18	Liver	MET Exon 14 skip	1-49%	Capmatinib	2023-02-09	y	0	6	0	6	329	2023-08-13	Discharge Summary
SYN101	Rossi, David Anthony	1957-03-22	m	2021-05-01	Bone, Adrenal	EGFR L858R	1-49%	Osimertinib	2021-05-25	n	1	23	0	23	810	2023-04-28	Clinic Note
SYN102	Condor, Jean	1968-10-13	f	2022-08-01	Lung, Pleura	KRAS G12V	<1%	Carbo/Pem/Pembro	2022-09-01	n	1	10	1	19	448	2024-04-14	Discharge Summary
SYN103	Bond, James Albert	1951-07-13	m	2020-04-01	Liver, Brain	WT	>=50%	Pembrolizumab	2020-05-01	n	1	15	1	34	510	2023-02-25	Hospice Note
SYN104	McDonalds, Jennifer L	1973-01-25	f	2023-06-01	Bone	ALK fusion	>=50%	Alectinib	2023-07-01	y	0	5	0	5	115	2023-11-30	Clinic Note
SYN105	Ramis, Harold George	1955-09-11	m	2021-09-01	Adrenal	WT	1-49%	Carbo/Pem/Pembro	2021-10-06	n	1	15	0	16	339	2023-01-26	Clinic Note
SYN106	Abramovic, Manuela	1962-05-29	f	2022-12-08	Bone, Liver	RET fusion	<1%	Pralsetinib	2022-12-30	y	0	12	0	12	341	2024-01-02	Discharge Summary
SYN107	Grahamson, Albert	1950-02-14	m	2019-11-21	Lung	WT	<1%	Carbo/Paclitaxel	2019-12-13	n	1	6	1	13	303	2021-01-15	Death Note
SYN108	Cheng, Sarah	1976-08-13	f	2023-09-05	Brain	EGFR Exon 19 del	<1%	Osimertinib	2023-09-27	y	0	18	0	18	960	2025-04-10	Discharge Summary
SYN109	Johnson, Robert	1953-11-19	m	2021-01-01	Bone, Lymph nodes	KRAS G12D	>=50%	Pembrolizumab	2021-02-02	n	1	19	1	50	1329	2025-04-14	Discharge Summary
SYN110	Jackson, Paul	1959-12-11	m	2020-10-01	Liver	NTRK fusion	1-49%	Entrectinib	2020-11-19	n	1	19	0	20	659	2022-07-10	Discharge Summary
SYN111	Mochiso, Eliza	1966-04-06	f	2022-05-01	Pleura	WT	<1%	Carbo/Pem/Pembro	2022-06-01	n	1	11	0	34	1862	2025-04-14	Discharge Summary
SYN112	Honda, Jane	1970-06-27	f	2023-01-01	Adrenal	BRAF V600E	1-49%	Dabrafenib+Trametinib	2023-02-02	y	0	7	0	7	684	2023-08-28	Discharge Summary
SYN113	Eastwood, Albert	1948-09-02	m	2020-08-01	Bone, Lung	WT	1-49%	Carbo/Pem/Pembro	2020-08-01	n	1	13	1	33	705	2023-05-16	Discharge Summary
SYN114	Creep, Louise	1961-05-18	f	2021-12-01	Brain	ALK fusion	<1%	Alectinib	2021-12-23	y	0	21	0	21	572	2023-09-18	Clinic Note
SYN115	Day-Hewis, Peter	1954-01-03	m	2022-07-01	Liver	WT	>=50%	Pembrolizumab	2022-08-10	n	0	12	0	12	822	2023-08-21	Discharge Summary
SYN116	Lawson, Jennifer	1969-07-21	f	2023-10-25	Bone, Adrenal	EGFR L858R	>=50%	Osimertinib	2023-11-16	y	1	17	0	17	1323	2025-04-14	Discharge Summary
SYN117	Williams, Emilio	1952-03-17	m	2021-03-15	Pleura	KRAS G12C	<1%	Carbo/Pem/Pembro	2021-04-06	n	1	9	1	48	1053	2025-04-14	Discharge Summary
SYN118	Rodriguez, Maria	1967-10-08	f	2022-10-11	Lung	ROS1 fusion	<1%	Entrectinib	2022-11-02	y	0	29	0	29	1358	2025-04-14	Discharge Summary
SYN119	Ilen, Woody	1950-06-04	m	2020-01-29	Brain, Bone	WT	1-49%	Carbo/Pem/Pembro	2020-02-20	n	1	3	1	18	270	2021-08-26	Death Note
SYN120	Shanter, William Theodore	1958-08-09	m	2021-07-27	Adrenal	WT	>=50%	Pembrolizumab	2021-08-18	n	1	21	0	21	1150	2023-05-22	Clinic Note
SYN121	Cabonara, Elena	1974-11-14	f	2023-05-09	Liver	MET Exon 14 skip	>=50%	Capmatinib	2023-05-31	y	0	22	0	22	282	2025-04-10	Discharge Summary
SYN122	Kindmann, Nicole Mary	1965-04-25	f	2022-04-04	Bone	EGFR Exon 19 del	1-49%	Osimertinib	2022-04-26	y	0	17	0	17	833	2023-09-18	Clinic Note
SYN123	Fryker, Morgan Porterfield	1956-12-18	m	2020-11-16	Liver, Lung	KRAS G12V	<1%	Carbo/Pem/Pembro	2020-12-08	n	1	10	1	24	539	2022-12-12	Death Note
SYN124	Hipfire, Audrey Kathleen	1971-09-01	f	2023-07-25	Brain, Pleura	ALK fusion	<1%	Alectinib	2023-08-16	y	0	0	0	0	1113	2023-08-16	Consultation Note
SYN125	Michealson, John Joseph	1949-05-27	m	2019-10-03	Bone	n/a	<1%	Carbo/Paclitaxel/Pembrolizumab	2019-11-01	n	1	1	1	1	1218	2019-12-10	Consultation Note
SYN126	Blingovic, Alexandra	1963-10-19	f	2022-01-18	Adrenal	WT	1-49%	Carbo/Pem/Pembro	2022-02-09	n	1	15	0	16	568	2023-06-14	Discharge Summary
SYN127	Johanson, Paul	1957-06-14	m	2021-06-15	Liver, Bone	RET fusion	1-49%	Selpercatinib	2021-07-07	y	0	45	0	45	424	2025-04-14	Clinic Note
SYN128	Chen, Katherine	1972-12-06	f	2023-03-23	Lung	WT	>=50%	Pembrolizumab	2023-04-14	y	0	24	0	24	1416	2025-04-14	Discharge Summary
SYN129	Wilson, Freddy	1954-08-22	m	2020-06-09	Brain	EGFR L858R	>=50%	Osimertinib	2020-07-01	n	1	28	1	57	1538	2025-04-14	Discharge Summary
SYN130	Anderson, Emily	1968-01-11	f	2022-09-13	Bone	BRAF V600E	<1%	Dabrafenib+Trametinib	2022-10-05	y	0	30	0	30	1554	2025-04-14	Discharge Summary
SYN131	Molina, Hector	1951-09-28	m	2021-02-22	Pleura, Adrenal	WT	<1%	Carbo/Pem/Pembro	2021-03-16	n	1	8	1	18	557	2022-11-29	Case Summary
SYN132	Oldton, Olivia Grace	1964-03-04	f	2022-06-29	Liver	KRAS G12D	1-49%	Carbo/Pem/Pembro	2022-07-21	n	1	12	0	12	1079	2023-08-01	Clinic Note
SYN133	Bing, Stephen	1955-11-09	m	2020-03-01	Brain, Bone	ALK fusion	1-49%	Alectinib	2020-03-27	y	0	43	0	43	666	2023-10-25	Consultation Note
SYN134	Harmon, Elizabeth May	1970-04-20	f	2023-10-04	Lung	WT	1-49%	Carbo/Pem/Pembro	2023-10-26	y	0	1	0	1	363	2023-11-17	Infusion Note
SYN135	Miller, Sandra	1960-12-01	f	2022-02-15	Adrenal, Bone	WT	>=50%	Pembrolizumab	2022-03-09	n	1	16	0	37	569	2025-04-14	Discharge Summary
SYN136	Thompson, Michael	1953-07-15	m	2021-10-21	Liver	NTRK fusion	<1%	Larotrectinib	2021-11-12	y	0	41	0	41	446	2025-04-14	Discharge Summary
SYN137	Harrison, Daniel	1957-08-28	m	2021-05-10	Pleura	EGFR Exon 19 del	<1%	Osimertinib	2021-06-01	y	0	46	0	46	563	2025-04-14	Discharge Summary
SYN138	Fontana, Gabriela	1973-02-17	f	2023-07-25	Brain, Bone	KRAS G12C	>=50%	Pembrolizumab	2023-08-16	y	0	20	0	20	432	2025-04-14	Discharge Summary
SYN139	Rodriguez, Peter	1948-10-12	m	2019-12-13	Lung	WT	>=50%	Pembrolizumab	2020-01-06	n	1	14	1	30	258	2022-07-02	Death Note
SYN140	Eyler, Johanna	1965-06-28	f	2022-03-03	Liver	MET Exon 14 skip	1-49%	Tepotinib	2022-03-25	n	1	15	0	37	311	2025-04-14	Discharge Summary
SYN141	Henderson, Thomas George	1952-01-15	m	2021-11-24	Adrenal, Bone	WT	1-49%	Carbo/Pem/Pembro	2021-12-16	n	1	11	1	13	1370	2023-01-15	Consultation Note
SYN142	Densmore, Harold Joseph	1954-02-16	m	2021-05-27	Liver	BRAF V600E	>=50%	Dabrafenib+Trametinib	2021-06-18	n	1	14	1	21	179	2023-03-13	Death Note
SYN143	Peterson, George Richard	1954-05-05	m	2020-05-20	Brain	WT	<1%	Carbo/Pem/Pembro	2020-06-11	n	1	9	1	19	737	2021-03-22	Clinic Note
SYN144	Reynolds, Diane Elizabeth	1971-11-21	f	2022-11-09	Pleura, Liver	EGFR L858R	1-49%	Osimertinib	2022-12-01	n	0	11	0	11	947	2023-11-15	Consultation Note
SYN145	Miller, Johnathan David	1953-03-08	m	2021-02-01	Bone	KRAS G12V	<1%	Carbo/Pem/Pembro	2021-02-23	n	1	13	0	14	786	2022-04-20	Discharge Summary
SYN146	Zivkovic, Karin	1969-08-24	f	2023-08-10	Adrenal	ROS1 fusion	<1%	Entrectinib	2023-08-31	y	0	19	0	19	400	2025-04-10	Clinic Note
SYN147	Hofer, Maximilian	1950-10-17	m	2020-02-27	Liver, Lung	WT	>=50%	Pembrolizumab	2020-03-01	n	1	21	1	41	336	2024-04-14	Case Summary
SYN148	Lomak, Lena	1974-04-02	f	2022-08-04	Brain, Bone	BRAF V600E	>=50%	Dabrafenib+Trametinib	2022-08-26	y	1	32	0	32	476	2025-04-20	Discharge Summary
SYN149	Pendelton, Arthur Morgan	1946-12-01	m	2020-02-20	Liver, Adrenal	WT	>=50%	Pembrolizumab	2020-03-15	n	1	22	0	23	972	2022-02-09	Discharge Summary
SYN150	Abernathy, Michael John	1956-09-30	m	2021-04-15	Bone, Liver, Adrenal	EGFR Exon 19 del	>=50%	Osimertinib	2021-05-07	n	1	25	0	25	280	2023-06-15	Clinic Note
SYN151	Bondy, Suzanne	1963-07-07	f	2023-01-24	Liver	RET fusion	1-49%	Selpercatinib	2023-02-15	y	0	26	0	26	507	2025-04-14	Discharge Summary
SYN152	Thompson, Hanna	1967-04-11	f	2022-10-20	Lung, Adrenal	KRAS G12C	<1%	Carbo/Pem/Pembro	2022-11-11	n	1	10	1	12	217	2023-11-05	Referral Note
SYN153	Davis, Robert Michael	1950-12-26	m	2020-06-01	Brain, Bone	WT	>=50%	Pembrolizumab	2020-06-01	n	1	16	1	36	186	2022-01-15	Infusion Note
SYN154	Miller, Susan Anne	1972-03-13	f	2023-03-29	Pleura, Liver	ALK fusion	<1%	Alectinib	2023-04-01	y	0	7	0	7	143	2023-11-02	Clinic Note
SYN155	Huber, Paul	1955-10-18	m	2021-12-01	Bone, Lymph nodes	WT	1-49%	Carbo/Pem/Pembro	2021-12-15	n	1	13	0	40	249	2025-04-14	Discharge Summary
SYN156	Bordy, Lea	1961-07-03	f	2022-08-23	Liver	EGFR L858R	1-49%	Osimertinib	2022-09-14	y	0	31	0	31	172	2025-04-14	Discharge Summary
SYN157	Santana, Julius	1953-05-09	m	2019-12-01	Adrenal, Lymph nodes	WT	<1%	Carbo/Paclitaxel/Pembrolizumab	2019-12-15	n	1	6	1	16	109	2021-04-14	Discharge Summary
SYN158	Flipper, Sandy	1969-01-27	f	2023-09-01	Brain	ROS1 fusion	>=50%	Entrectinib	2023-10-01	y	0	18	0	18	183	2025-04-14	Discharge Summary
SYN159	Gardner, Philipp	1952-11-13	m	2022-04-25	Lung, Bone, Liver	KRAS G12D	1-49%	Carbo/Pem/Pembro	2022-05-01	n	1	10	1	20	555	2024-01-12	Death Note
SYN160	Smith, John Robert	1947-12-14	m	2020-03-09	Adrenal, Liver	WT	>=50%	Pembrolizumab	2020-04-01	n	1	23	0	23	833	2022-03-11	Consultation Note
SYN161	Kudo, Sandra	1974-08-21	f	2023-01-31	Bone	BRAF V600E	<1%	Dabrafenib+Trametinib	2023-02-22	y	0	26	0	26	426	2025-04-14	Case Summary
SYN162	Johnson, Mary Elizabeth	1962-07-29	f	2021-06-28	Pleura, Lung	WT	1-49%	Carbo/Pem/Pembro	2021-07-20	n	1	16	1	32	781	2023-01-20	Discharge Summary
SYN163	Williams, Robert James	1958-05-11	m	2022-10-19	Bone	MET Exon 14 skip	1-49%	Capmatinib	2022-11-11	n	1	10	0	10	326	2023-09-21	Progress Note
SYN164	Brown, Patricia Ann	1970-03-25	f	2023-05-05	Lung, Brain	EGFR Exon 19 del	<1%	Osimertinib	2023-05-27	y	0	1	0	1	486	2023-06-30	Case Summary
SYN165	Jones, Michael Gregory	1954-11-27	m	2021-04-01	Adrenal	WT	<1%	Carbo/Pem/Pembro	2021-04-19	n	1	9	1	17	618	2022-07-18	Consultation Note
SYN166	Hofmann, Julia	1965-02-17	f	2022-12-19	Liver, Bone	KRAS G12V	>=50%	Pembrolizumab	2023-01-10	y	0	27	0	27	354	2025-04-14	Case Summary
SYN167	Brunson, Per	1949-09-03	m	2020-09-30	Brain	ALK fusion	1-49%	Alectinib	2020-10-22	n	1	29	0	54	514	2025-04-14	Case Summary
SYN168	Edwards, Samantha	1971-04-17	f	2023-07-01	Bone, Pleura	WT	1-49%	Carbo/Pem/Pembro	2023-07-28	n	0	20	0	20	164	2025-04-04	Discharge Summary
SYN169	Healy, Jonathan	1953-12-08	m	2021-01-21	Lung	RET fusion	n/a	Selpercatinib	2021-02-12	n	1	17	1	27	214	2023-04-14	Discharge Summary
SYN170	Zuman, Melinda	1960-10-20	f	2022-07-04	Liver, Adrenal, Bone	WT	>=50%	Pembrolizumab	2022-07-26	n	1	16	0	16	160	2023-11-22	Discharge Summary
SYN171	Miller, Robert	1959-02-24	m	2020-12-03	Bone	EGFR L858R	>=50%	Osimertinib	2020-12-28	n	1	25	1	40	1034	2024-04-22	Discharge Summary
SYN172	Chen, Sarah	1968-09-16	f	2023-02-24	Brain, Lung	KRAS G12C	1-49%	Carbo/Pem/Pembro	2023-03-18	y	0	13	0	13	564	2024-04-22	Discharge Summary
SYN173	Grahams, Judy	1963-01-08	f	2021-04-28	Brain, Bone	ALK fusion	<1%	Alectinib	2021-05-20	y	0	47	0	47	428	2025-04-14	Case Summary
SYN174	Davis, Emily	1974-12-26	f	2022-11-15	Pleura, Bone	NTRK fusion	1-49%	Larotrectinib	2022-12-22	y	0	16	0	16	573	2024-04-22	Progress Note
SYN175	Bellwether, Michael	1957-03-23	m	2020-07-17	Liver	WT	1-49%	Carbo/Pem/Pembro	2020-08-07	n	1	12	1	27	656	2022-11-13	Discharge Summary
SYN176	Rossi, Anthony	1951-07-13	m	2021-08-05	Adrenal	WT	<1%	Carbo/Pem/Pembro	2021-08-27	n	1	10	1	23	525	2023-07-22	Discharge Summary
SYN177	McDurty, Michael	1948-11-24	m	2019-08-01	Liver, Lung	WT	>=50%	Pembrolizumab	2019-08-30	n	1	19	1	42	327	2025-04-14	Case Summary
SYN178	Hutchinson, Jenny	1973-05-19	f	2023-06-23	Adrenal	EGFR Exon 19 del	1-49%	Osimertinib	2023-07-14	n	0	21	0	21	506	2025-04-14	Discharge Summary
SYN179	Grant, Julian	1952-08-14	m	2022-02-03	Bone, Lymph nodes	KRAS G12D	<1%	Carbo/Pem/Pembro	2022-02-15	n	1	14	0	38	588	2025-04-14	Discharge Summary
SYN180	McEwen, Clarissa	1961-12-28	f	2021-10-01	Liver	WT	>=50%	Pembrolizumab	2021-10-10	y	1	42	0	42	356	2025-04-14	Discharge Summary
SYN181	Richards, Leonard Michael	1962-10-01	m	2022-05-27	Brain, Bone, Adrenal	EGFR L858R	<1%	Osimertinib	2022-06-18	n	1	17	0	17	934	2023-11-10	Progress Note
SYN182	Thompson, Brenda Sue	1956-04-14	f	2020-11-05	Lung, Adrenal	WT	1-49%	Carbo/Pem/Pembro	2020-11-27	n	1	11	1	39	523	2024-03-05	Death Note
SYN183	Daniels, Charles Patrick	1971-12-10	m	2023-08-31	Pleura	KRAS G12C	>=50%	Pembrolizumab	2023-09-22	y	0	2	0	2	764	2023-11-23	Progress Note
SYN184	Williams, Helen Grace	1949-01-18	f	2021-02-19	Bone	ALK fusion	>=50%	Alectinib	2021-03-12	y	0	31	0	31	331	2023-10-15	Case Summary
SYN185	Davis, Samuel George	1957-07-27	m	2022-07-07	Lung, Liver	WT	<1%	Carbo/Pem/Pembro	2022-07-29	y	0	3	0	3	823	2022-11-01	Progress Note
SYN186	Fortnight, Suzy	1967-04-03	f	2023-04-26	Adrenal	ROS1 fusion	<1%	Entrectinib	2023-05-18	n	0	23	0	23	587	2025-04-14	Discharge Summary
SYN187	Buklow, Florian	1951-10-15	m	2020-01-03	Bone, Brain	WT	1-49%	Carbo/Pem/Pembro	2020-01-24	n	1	9	1	27	478	2022-04-14	Discharge Summary
SYN188	McAllister, Dorothy	1975-06-21	f	2022-10-08	Lung	EGFR Exon 19 del	1-49%	Osimertinib	2022-11-01	y	1	29	0	29	701	2025-04-14	Discharge Summary
SYN189	Gerrero, Yuval	1953-02-01	m	2021-05-13	Liver	BRAF V600E	>=50%	Dabrafenib+Trametinib	2021-06-01	n	1	15	1	33	509	2024-04-14	Case Summary
SYN190	Albertson, Veronica	1964-09-22	f	2023-10-28	Adrenal, Bone	WT	>=50%	Pembrolizumab	2023-11-19	y	0	17	0	17	347	2025-04-14	Progress Note
SYN191	Carter, Daniela	1956-12-17	f	2021-12-10	Pleura	MET Exon 14 skip	1-49%	Tepotinib	2021-12-27	n	1	13	0	13	374	2023-01-28	Discharge Summary
SYN192	Evans, Laura	1970-08-04	f	2022-03-28	Brain	KRAS G12V	<1%	Carbo/Pem/Pembro	2022-04-01	n	1	11	1	21	404	2023-12-20	Discharge Summary
SYN193	Williams, George	1949-05-28	m	2019-11-22	Lung, Liver, Bone	WT	>=50%	Pembrolizumab	2019-12-01	n	1	18	0	38	413	2023-02-15	Progress Note
SYN194	Martinez, Gracy	1972-10-23	f	2023-02-01	Bone	EGFR L858R	>=50%	Osimertinib	2023-03-01	y	0	14	0	14	377	2024-04-25	Discharge Summary
SYN195	Chen, Robert	1951-07-20	m	2020-08-01	Adrenal	ALK fusion	<1%	Alectinib	2020-09-14	y	0	36	0	36	400	2023-09-25	Progress Note
SYN196	McDartmouth, Johanna	1966-01-25	f	2021-11-04	Liver	WT	<1%	Carbo/Pem/Pembro	2021-11-26	n	1	14	1	29	397	2024-04-18	Death Note
SYN197	Thomas, Fabian	1958-07-12	m	2022-06-17	Bone, Pleura	RET fusion	1-49%	Pralsetinib	2022-07-08	y	0	33	0	33	355	2025-04-14	Case Summary
SYN198	Dreyfuß, Jenna	1969-11-29	f	2023-09-01	Lung	KRAS G12D	1-49%	Carbo/Pem/Pembro	2023-10-06	y	0	6	0	6	557	2024-04-14	Discharge Summary
SYN199	Gregory, Thomas	1952-03-16	m	2021-01-01	Adrenal, Brain	WT	>=50%	Pembrolizumab	2021-02-01	n	1	22	0	50	674	2025-04-14	Discharge Summary
SYN200	Davis, Frank	1950-04-01	m	2020-04-22	Lung, Liver	WT	<1%	Carbo/Paclitaxel	2020-05-11	n	1	6	1	13	749	2021-06-15	Death Note
SYN201	Zhingli, Yu	1977-10-08	f	2022-08-01	Bone	EGFR Exon 19 del	n/a	Osimertinib	2022-09-15	y	0	31	0	31	757	2025-04-14	Discharge Summary
SYN202	Smith, Brenda	1963-08-19	f	2021-07-01	Adrenal	KRAS G12C	>=50%	Pembrolizumab	2021-07-23	n	1	13	1	28	758	2023-11-16	Discharge Summary
SYN203	Johnson, William	1955-06-13	m	2022-12-01	Pleura, Bone	ALK fusion	1-49%	Alectinib	2023-01-05	y	0	15	0	15	608	2024-04-10	Progress Note
SYN204	Harris, Linda	1970-11-06	f	2023-03-01	Brain	WT	1-49%	Carbo/Pem/Pembro	2023-03-24	y	0	13	0	13	609	2024-04-24	Progress Note
SYN205	Miller, Charles	1952-02-20	m	2020-12-01	Bone	NTRK fusion	<1%	Entrectinib	2021-01-18	n	1	20	0	27	616	2023-04-10	Progress Note
SYN206	Robertson, Juliane	1965-07-15	f	2022-01-07	Liver	WT	>=50%	Pembrolizumab	2022-01-28	y	0	38	0	38	469	2025-04-04	Case Summary
SYN207	Sanchez Jr, Pedro	1959-01-29	m	2021-09-22	Lung, Adrenal	EGFR L858R	1-49%	Osimertinib	2021-10-14	y	0	42	0	42	345	2025-04-14	Case Summary
SYN208	Peterson, Arthur Raymond	1953-10-05	m	2021-11-25	Liver, Bone, Adrenal	WT	1-49%	Carbo/Pem/Pembro	2021-12-17	n	1	15	1	28	869	2024-04-26	Death Note
SYN209	Mess, Jonas	1949-05-09	m	2019-10-01	Brain	WT	<1%	Carbo/Pem/Pembro	2019-10-25	n	1	8	1	54	1184	2024-04-14	Discharge Summary
SYN210	Howard, Shruthi	1968-11-14	f	2022-04-01	Pleura	BRAF V600E	>=50%	Dabrafenib+Trametinib	2022-05-21	n	0	35	0	35	1474	2025-04-14	Discharge Summary
SYN211	Williamson, Samantha	1973-08-23	f	2023-07-01	Liver, Bone	KRAS G12V	<1%	Carbo/Pem/Pembro	2023-08-10	n	1	20	0	20	1296	2025-04-14	Discharge Summary
SYN212	Miranovic, Helen Victori	1961-06-20	f	2023-01-20	Adrenal	MET Exon 14 skip	<1%	Capmatinib	2023-02-10	y	0	8	0	8	1011	2023-09-30	Progress Note
SYN213	Dinarello, Robert Anthony Jr.	1957-01-13	m	2020-07-11	Brain, Lung	ALK fusion	1-49%	Alectinib	2020-08-03	y	0	39	0	39	812	2023-11-15	Progress Note
SYN214	Filsh, Alicia	1971-05-30	f	2022-09-05	Bone	WT	>=50%	Pembrolizumab	2022-09-26	y	0	0	0	0	1107	2022-09-26	Consultation Note
SYN215	Nelson, Robert	1954-10-24	m	2021-03-19	Liver	EGFR Exon 19 del	>=50%	Osimertinib	2021-04-09	y	0	28	0	28	637	2023-08-07	Progress Note
SYN216	Busky, Alixa	1969-03-19	f	2022-12-01	Adrenal, Pleura	KRAS G12D	<1%	Carbo/Pem/Pembro	2023-01-23	n	1	11	0	27	1056	2025-04-14	Discharge Summary
SYN217	Gray, Albert	1948-08-14	m	2020-04-01	Bone, Lymph nodes	WT	<1%	Carbo/Pem/Pembro	2020-04-27	n	1	7	1	24	1307	2022-04-14	Discharge Summary
SYN218	Gray, Ariane	1976-02-11	f	2023-06-01	Brain	ROS1 fusion	1-49%	Entrectinib	2023-07-01	y	1	20	0	21	1509	2025-04-14	Discharge Summary
SYN219	Al-Saif, Youssef	1955-09-27	m	2021-08-18	Lung	WT	1-49%	Carbo/Pem/Pembro	2021-09-09	n	1	17	1	33	415	2025-04-14	Case Summary
SYN220	Williams, Robert	1950-06-03	m	2020-01-22	Adrenal, Pleura	WT	1-49%	Carbo/Pem/Pembro	2020-02-15	n	1	11	1	23	545	2022-01-18	Death Note
SYN221	Grusnik, Aleksandr	1957-11-18	m	2020-11-01	Adrenal	WT	>=50%	Pembrolizumab	2020-12-18	n	1	20	0	20	922	2022-08-25	Progress Note
SYN222	Meyer, Sabine	1972-07-01	f	2023-03-01	Bone	EGFR L858R	<1%	Osimertinib	2023-03-24	y	0	7	0	7	883	2023-10-12	Progress Note
SYN223	Harrison, George	1951-03-08	m	2021-07-07	Brain, Lung	KRAS G12C	1-49%	Carbo/Pem/Pembro	2021-07-30	n	1	13	1	26	736	2023-09-21	Death Note
SYN224	Garcia, Maria	1967-10-28	f	2022-05-20	Pleura	ALK fusion	<1%	Alectinib	2022-06-10	y	0	17	0	17	738	2023-11-15	Progress Note
SYN225	Bell, Thomas	1949-06-22	m	2019-09-25	Liver	WT	<1%	Carbo/Paclitaxel	2019-10-16	n	1	5	1	12	760	2020-10-15	Death Note
SYN226	Stauff, Franka	1974-12-14	f	2023-08-01	Bone, Adrenal	WT	n/a	Carbo/Pem/Pembro	2023-08-01	y	0	20	0	20	350	2025-04-14	Discharge Summary
SYN227	Gluck, Tom	1956-08-01	m	2020-08-01	n/a	BRAF V600E	n/a	Dabrafenib+Trametinib	2020-09-01	n	1	18	1	55	555	2025-04-14	Death Note
SYN228	Zhu, Yi	1963-04-08	f	2022-02-25	Lung, Liver	WT	>=50%	Pembrolizumab	2022-03-18	n	0	37	0	37	799	2025-04-14	Discharge Summary
SYN229	Brimovic, Zlatan	1960-01-20	m	2021-10-21	Brain	EGFR Exon 19 del	>=50%	Osimertinib	2021-11-12	y	0	41	0	41	562	2025-04-14	Progress Note
SYN230	Bulgy, Maria	1971-09-25	f	2023-05-14	Bone	MET Exon 14 skip	<1%	Tepotinib	2023-06-05	y	0	22	0	22	319	2025-04-14	Case Summary
SYN231	Lingli, Xi	1964-04-21	f	2022-11-13	Liver, Bone	RET fusion	>=50%	Selpercatinib	2022-12-05	y	0	28	0	28	380	2025-04-14	Case Summary
SYN232	Jones, Brenda	1966-12-09	f	2022-07-28	Liver	KRAS G12V	>=50%	Pembrolizumab	2022-08-19	n	1	14	0	14	708	2023-10-25	Progress Note
SYN233	Davis, Michael	1958-04-26	m	2021-05-01	Brain, Bone	ALK fusion	1-49%	Alectinib	2021-06-04	y	0	30	0	30	517	2023-12-05	Progress Note
SYN234	Miller, Lisa	1973-02-15	f	2023-10-05	Lung	WT	<1%	Carbo/Pem/Pembro	2023-10-27	y	0	1	0	1	337	2023-11-20	Progress Note
SYN235	Smith, David	1952-09-20	m	2020-10-01	Liver	RET fusion	<1%	Selpercatinib	2020-11-02	n	1	23	0	24	645	2022-10-28	Consultation Note
SYN236	Damos, Anne	1960-08-13	f	2022-01-01	Adrenal, Bone	WT	>=50%	Pembrolizumab	2022-02-11	y	0	38	0	38	473	2025-04-14	Case Summary
SYN237	Hoi, Elisa	1975-05-22	f	2023-06-30	Brain, Bone	KRAS G12D	1-49%	Carbo/Pem/Pembro	2023-07-21	y	1	20	0	21	567	2025-04-14	Discharge Summary
SYN238	Samwa, Cornelius	1959-12-06	m	2021-08-27	Pleura	EGFR L858R	<1%	Osimertinib	2021-09-17	y	0	43	0	43	312	2025-04-14	Case Summary
SYN239	Collins, Alfred Porter	1948-10-17	m	2020-01-01	Lung	WT	<1%	Carbo/Pem/Pembro	2020-02-01	n	1	9	1	62	701	2025-04-14	Death Note
SYN240	Grinch, Berta	1967-07-02	f	2022-04-06	Liver	NTRK fusion	>=50%	Larotrectinib	2022-04-28	y	0	36	0	36	614	2025-04-24	Discharge Summary

## Sheet: AML cohort
Patient_ID	Patient Name	DOB	Gender	Date of Diagnosis	ELN 2022 classification	Mutations	Allogeneic transplant	First Line Treatment	Start of 1L Treatment	Ongoing on 1L (y/n)	PFS (1=progress)	PFS (months since 1L)	OS (1=death)	OS (months since 1L)	words	Type of Letter
AML001	Smith, John	1958-03-12	m	2022-01-01	Adverse	TP53, ASXL1	no	Venetoclax + Azacitidine	2022-01-22	n	1	1	8	11	134	Death note
AML002	Moore, William	1959-12-09	m	2021-06-30	Intermediate	t(9;11)(p21.3;q23.3)	done	7+3	2021-07-06	n	0	0	32	32	605	discharge letter
AML003	Chen, David	1949-01-30	m	2023-02-10	Adverse	IDH2, DNMT3A	no	Venetoclax + Azacitidine	2023-02-18	y	0	0	13	13	504	discharge letter
AML004	Jones, Emily	1972-09-01	f	2022-05-10	Adverse	FLT3ITD, TET2, SRSF2	done	7+3 + Midostaurin	2022-05-15	n	1	1	12	13	207	clinic note
AML005	Brown, Michael	1955-06-18	m	2021-08-14	Intermediate	Wild Type	done	7+3	2021-08-21	n	1	0	14	30	878	discharge letter
AML006	Davis, Sarah	1980-11-11	f	2023-09-01	Favorable	CEBPA (bZIP)	no	CPX351	2023-09-11	y	0	0	6	6	418	discharge letter
AML007	Garcia, Maria	1965-07-22	f	2021-11-05	Favorable	NPM1	no	7+3	2021-11-12	n	0	0	28	28	371	Email
AML008	Wilson, Jessica	1961-08-25	f	2023-01-03	Intermediate	IDH1	no	Venetoclax + Ivosidenib	2023-01-10	y	0	0	14	14	470	follow-up note
AML009	Miller, Robert	1946-04-02	m	2022-03-19	Adverse	RUNX1, TP53, complex caryotype	no	Azacitidine	2022-03-28	n	1	1	6	7	211	hospice referal letter
AML010	Taylor, Linda	1952-02-14	f	2022-10-11	Intermediate	FLT3ITD	planned	Gilteritinib	2022-10-20	n	1	0	9	10	569	tumor board
AML011	Martin, Susan	1966-06-23	f	2023-11-11	Favorable	inv(16)(p13.1q22)	no	7+3	2023-11-17	y	0	0	4	4	804	discharge letter
AML012	Thomas, Patricia	1948-10-16	f	2022-02-08	Adverse	Complex Karyotype	no	Venetoclax + Azacitidine	2022-02-15	n	1	1	5	6	174	discharge letter
AML013	Jackson, Charles	1963-07-07	m	2021-09-20	Intermediate	DNMT3A	done	7+3	2021-09-29	n	1	0	20	29	624	discharge letter
AML014	White, Barbara	1951-03-29	f	2023-05-15	Intermediate	IDH2	no	Venetoclax + Enasidenib	2023-05-23	y	0	0	10	10	222	Email
AML015	Harris, Daniel	1985-01-19	m	2022-08-01	Adverse	BCOR	done	7+3	2022-08-09	n	1	1	11	15	178	Death note
AML016	Anderson, James	1975-05-03	m	2023-07-21	Favorable	NPM1	no	7+3	2023-07-28	y	0	0	8	8	170	clinic note
AML017	Thompson, Matthew	1954-09-08	m	2021-12-01	Intermediate	Wild Type	done	CPX351	2021-12-28	n	0	0	27	27	455	clinic note
AML018	Lewis, Mark	1957-01-06	m	2021-07-11	Adverse	ASXL1, complex caryotype	done	7+3	2021-07-19	n	1	1	18	24	330	case summary
AML019	Clark, Paul	1978-08-04	m	2023-04-01	Favorable	CEBPA (bZIP)	no	7+3	2023-04-09	n	0	0	11	11	411	email
AML020	Rodriguez, Nancy	1962-11-27	f	2022-11-18	Intermediate	Wild Type	no	Venetoclax + Azacitidine	2022-11-25	y	0	0	16	16	245	clinic note
AML021	Robinson, Karen	1949-04-13	f	2022-06-14	Adverse	TP53	no	Decitabine	2022-06-25	n	1	1	4	5	391	mix of documents
AML022	Lee, Betty	1950-05-30	f	2023-08-16	Intermediate	IDH1	no	Venetoclax + Azacitidine	2023-08-24	y	0	0	7	7	106	clinic note
AML023	Walker, Steven	1969-02-17	m	2022-04-25	Intermediate	FLT3ITD	planned	7+3 + Midostaurin	2022-05-02	n	1	0	14	14	349	consultation note
AML024	Hall, Dorothy	1947-10-01	f	2022-09-30	Adverse	RUNX1	no	Azacitidine	2022-10-10	n	1	1	7	9	104	death note
AML025	Allen, Kevin	1982-03-15	m	2023-10-01	Favorable	NPM1	no	CPX351	2023-10-08	y	0	0	5	5	142	clinic note
AML026	Young, Mary	1956-07-09	f	2021-10-15	Intermediate	DNMT3A, IDH2	done	7+3	2021-10-20	n	0	0	28	28	298	clinic note
AML027	Price, Eugene	1957-08-26	m	2021-10-25	Intermediate	DNMT3A	planned	7+3	2021-11-01	n	1	0	18	30	771	tumor board
AML028	King, Lisa	1964-01-24	f	2023-03-20	Intermediate	Wild Type	no	Venetoclax + Azacitidine	2023-03-28	n	0	0	28	28	376	clinic note
AML029	Nelson, Donna	1951-04-19	f	2022-10-28	Intermediate	Wild Type	no	Azacitidine	2022-11-07	n	1	0	11	11	454	authorization note
AML030	Scott, Carol	1977-12-02	f	2022-12-05	Favorable	t(8;21)(q22;q22.1)	no	7+3	2022-12-12	n	0	0	33	33	631	discharge letter
AML031	Green, George	1945-06-06	m	2023-06-12	Adverse	TP53	no	Venetoclax + Azacitidine	2023-06-20	n	1	1	4	4	369	death note
AML032	Adams, Sandra	1968-02-28	f	2023-01-25	Intermediate	IDH2	no	7+3	2023-02-01	y	0	0	13	13	426	clinic note
AML033	Baker, Edward	n.a.	m	2021-12-01	Favorable	NPM1	no	CPX351	2021-12-15	n	0	0	27	27	308	email
AML034	Wright, Brian	1953-09-18	m	2021-05-01	Adverse	SRSF2, ASXL1	no	Decitabine	2021-05-12	n	1	1	9	12	481	discharge letter
AML035	Carter, Ronald	1949-11-03	m	2021-09-01	Adverse	FLT3ITD, EZH2	no	Gilteritinib	2021-09-10	n	1	1	13	20	353	tumor board
AML036	Baker, Gary	1947-12-01	m	2023-05-19	Intermediate	Mutated NPM1 with FLT3ITD	no	7+3 + Midostaurin	2023-05-26	y	0	0	10	10	304	clinic note
AML037	Perez, Joshua	1988-06-14	m	2022-05-01	Favorable	NPM1	no	7+3	2022-05-16	n	0	0	22	22	494	case summary
AML038	Roberts, Sharon	1953-09-26	f	2022-08-22	Adverse	Complex Karyotype	no	Venetoclax + Azacitidine	2022-08-30	n	1	1	7	10	189	discharge letter
AML039	Turner, Larry	1958-03-05	m	2021-11-29	Intermediate	Wild Type	no	7+3	2021-12-06	n	1	0	19	27	200	clinical trial screening note
AML040	Phillips, Kimberly	1962-07-18	f	2023-02-27	Favorable	NPM1, IDH1	no	7+3	2023-03-03	n	0	0	12	12	253	Email
AML041	Hall, Richard	1956-02-18	m	2022-04-11	Adverse	Mutated TP53, complex caryotype	no	Venetoclax + Azacitidine	2022-04-18	n	1	1	6	8	179	death note
AML042	Adams, Donna	1963-08-30	f	2021-10-02	Favorable	Mutated NPM1 without FLT3ITD	no	7+3	2021-10-09	n	0	0	30	30	712	discharge letter
AML043	Mitchell, Ruth	1973-01-01	f	2023-12-04	Intermediate	IDH1	planned	Venetoclax + Ivosidenib	2023-12-08	y	0	0	3	3	218	clinic note
AML044	Nelson, Cynthia	1970-03-14	f	2022-09-01	Adverse	inv(3)(q21.3q26.2)	no	CPX351	2022-09-09	n	1	1	9	14	594	discharge letter
AML045	Brooks, Judy	1975-04-12	f	2023-12-26	Intermediate	t(9;11)(p21.3;q23.3)	planned	FLAGIda	2023-12-28	y	0	0	1	1	692	discharge letter
AML046	Perez, Helen	1982-05-08	f	2023-10-12	Favorable	bZIP inframe mutated CEBPA	no	7+3	2023-10-19	y	0	0	5	5	844	clinic note
AML047	Roberts, Joseph	1949-09-29	m	2022-06-20	Adverse	Complex karyotype, TP53, ASXL1	no	Azacitidine	2022-06-28	n	1	1	5	6	676	case summary
AML048	Turner, Angela	1960-01-15	f	2023-04-04	Intermediate	t(9;11)(p21.3;q23.3)	no	7+3	2023-04-11	y	0	0	12	12	1114	discharge letter
AML049	Phillips, Frank	1958-07-21	m	2021-11-15	Favorable	t(8;21)(q22;q22.1), KIT D816V	no	FLAGIda	2021-11-21	n	0	0	28	28	743	consultation note
AML050	Campbell, Brenda	1954-04-05	f	2022-12-23	Adverse	Mutated RUNX1, SRSF2, ASXL1	planned	Venetoclax + Azacitidine	2022-12-30	n	1	0	8	15	1046	discharge letter
AML051	Parker, Larry	1973-10-10	m	2023-09-08	Favorable	Mutated NPM1 without FLT3ITD	no	7+3	2023-09-15	y	0	0	6	6	376	clinic note
AML052	Peterson, Billy	1952-11-11	m	2023-03-08	Adverse	t(3q26.2;v)	no	Decitabine	2023-03-16	n	1	1	7	8	469	death note
AML053	Edwards, Dennis	1966-06-03	m	2021-08-28	Intermediate	Wildtype NPM1 with FLT3ITD	no	Gilteritinib	2021-09-04	n	1	1	17	22	588	mix of documents
AML054	Collins, Anna	1952-09-11	f	2023-08-02	Adverse	t(9;22)(q34.1;q11.2); BCRABL1	planned	7+3 + TKI	2023-08-09	y	0	0	1	1	798	discharge letter
AML055	Stewart, Jerry	1986-01-27	m	2022-11-19	Favorable	inv(16)(p13.1q22)	no	7+3	2022-11-22	n	0	0	16	16	442	clinic note
AML056	Bailey, Henry	1967-03-09	m	2022-10-01	Adverse	Mutated EZH2, STAG2, ASXL1, SRSF2, complex karyotype	planned	Decitabine + Venetoclax	2022-10-18	n	1	0	8	17	419	clinic note
AML057	Rogers, Walter	1957-04-24	m	2021-12-07	Intermediate	trisomy 8	planned	7+3	2021-12-15	n	1	0	21	21	680	consultation note
AML058	Reed, Amanda	1951-10-06	f	2022-08-15	Adverse	TP53, DNMT3A, TET2, monosomal karyotype	no	Azacitidine	2022-08-24	n	1	1	2	5	316	death note
AML059	Cook, Roger	1976-02-16	m	2023-07-07	Favorable	bZIP inframe mutated CEBPA	no	CPX351	n.a.	n	0	0	8	8	188	clinic note
AML060	Morgan, Diane	1961-05-22	f	2022-01-21	Intermediate	Mutated NPM1 with FLT3ITD	done	Venetoclax + Azacitidine	2022-02-07	y	0	0	24	24	302	discharge letter
AML061	Bell, Arthur	1948-11-04	m	2021-06-01	Adverse	t(6;9)(p23;q34.1)	no	7+3	2021-06-19	n	1	1	10	13	278	death note
AML062	Murphy, Joyce	1955-08-17	f	2023-02-22	Favorable	Mutated NPM1 without FLT3ITD	no	Azacitidine	2023-02-28	y	0	0	12	12	200	email
AML063	Morris, Debra	1964-07-13	f	2023-11-20	Adverse	Mutated ASXL1	planned	Venetoclax + Azacitidine	2023-11-27	y	0	0	0	0	691	consultation note
AML064	Rivera, Frances	1959-12-28	f	2022-05-27	Adverse	-7	no	Venetoclax + Azacitidine	2022-06-03	n	1	1	7	9	738	consultation note
AML065	Cooper, Carl	1981-06-01	m	2023-09-25	Favorable	t(8;21)(q22;q22.1)	no	7+3	2023-10-02	y	0	0	1	1	464	clinic note
AML066	Richardson, Evelyn	1954-10-18	f	2021-09-09	Intermediate	Wildtype NPM1 with FLT3ITD	no	7+3 + Midostaurin	2021-09-17	n	0	0	31	31	611	case summary
AML067	Cox, Harold	1946-04-21	m	2022-07-01	Adverse	KMT2A rearranged	no	CPX351	2022-08-05	n	1	1	8	9	461	death note
AML068	Howard, Alice	1962-08-07	f	2023-06-14	Intermediate	Wild Type	no	Venetoclax + Azacitidine	2023-06-21	y	0	0	9	9	422	progress note
AML069	Ward, Albert	1950-01-31	m	2021-05-24	Adverse	Mutated TP53, SF3B1	no	Azacitidine	2021-06-01	n	1	1	5	6	338	discharge letter/referral
AML070	Torres, Joan	1979-05-05	f	2022-12-18	Favorable	inv(16)(p13.1q22)	no	7+3	2022-12-25	n	0	0	16	16	604	discharge letter/referral
AML071	Evans, Pamela	1950-02-12	f	2022-03-04	Adverse	del (5q)	no	Decitabine	2022-03-14	n	1	1	6	7	717	case summary
AML072	Gray, Virginia	1965-03-23	f	2023-01-11	Intermediate	Mutated NPM1 with FLT3ITD	no	7+3	2023-01-18	n	0	0	14	14	513	clinic note
AML073	Ramirez, Louis	1969-09-02	m	2022-02-19	Favorable	Mutated NPM1 without FLT3ITD	no	CPX351	2022-02-27	n	0	0	25	25	777	case summary
AML074	James, Cheryl	1956-07-27	f	2022-11-04	Adverse	STAG2	no	Venetoclax + Azacitidine	2022-11-11	n	1	1	6	9	569	death note
AML075	Watson, Alan	1949-12-19	m	2021-08-03	Adverse	Mutated BCOR, U2AF1	no	Azacitidine	2021-08-13	n	1	1	13	18	643	case summary
AML076	Carter, Thomas	1953-11-25	m	2021-07-16	Intermediate	Wildtype NPM1 with FLT3ITD	planned	Venetoclax + Azacitidine	2021-07-23	n	1	0	14	25	740	case summary
AML077	Kelly, Chris	1984-10-23	m	2022-06-01	Favorable	bZIP inframe mutated CEBPA	no	7+3	2022-06-08	n	0	0	21	21	607	clinic note
AML078	Sanders, Martha	1953-02-06	f	2022-09-13	Adverse	Mutated TP53, TET2, monosomal karyotype	no	Venetoclax + Decitabine	2022-09-21	n	1	1	7	10	660	death note
AML079	Hernandez, Jason	1971-11-22	m	2022-07-08	Adverse	KMT2A rearranged	done	7+3	2022-07-15	n	1	1	1	13	511	death note
AML080	Bennett, Diana	1963-01-07	f	2023-05-02	Intermediate	Wildtype NPM1 with FLT3ITD	no	7+3 + Midostaurin	2023-05-09	y	0	0	8	8	838	discharge letter
